# Supplementary material for: The protein phosphatase-2A subunit PR130 is involved in the formation of cytotoxic protein aggregates in pancreatic ductal adenocarcinoma cells
Source: Cell Commun Signal. 2024 Apr 3;22:217. doi: 10.1186/s12964-024-01597-8 (PMC10993613; doi:10.1186/s12964-024-01597-8)
Supplement: Supplementary file 1 — Supplementary Material 1. [file 12964_2024_1597_MOESM1_ESM.zip]

Archive with 4 entries (4 files):
- Fig 1A_PP2A subunits data.xlsx
- Nguyen_Supplemental figures_REVISION.pdf
- proteinGroups_8296.xlsx
- proteinGroups_S411.xlsx
